# Supplementary material for: Aberrant Expression and Prognostic Potential of IL-37 in Human Lung Adenocarcinoma
Source: Biomedicines. 2022 Nov 24;10(12):3037. doi: 10.3390/biomedicines10123037 (PMC9775426; doi:10.3390/biomedicines10123037)
Supplement: Supplementary file 1 [file biomedicines-10-03037-s001.zip › Christodoulou et al._Suppl Table S1.xlsx]

## Sheet: Christodoulou et al._Sup Tabl 1
Supplementary Table 1: OS prognostic potential of IL-37 and SIGIRR expression levels in LUAD patients bearing tumors of distinct histopathological characteristics.
IL-37
Stage
1	2	3	4
HR=1.46 (0.88-2.4)	HR=0.57 (0.32-1)	HR=0.61 (0.32-.1.17)	HR=301464785.75 (0-Inf)
p=0.14	p=0.047	p=0.047	p=0.027
low expression n=171	low expression n=33	low expression n=19	low expression n=5
high expression n=99	high expression n=86	high expression n=62	high expression n=21
Low expression cohort (months)=112.03	Low expression cohort (months)=28.87	Low expression cohort (months)=14.8	Low expression cohort (months)=89.37
High expression cohort (months)=55.1	High expression cohort (months)=49.73	High expression cohort (months)=30.17	High expression cohort (months)=23.23
Grade
1	2	3	4
not applicable analysi; sample size too low	not applicable analysi; sample size too low	not applicable analysi; sample size too low	not applicable analysi; sample size too low
Mutation burden		Neoantigen load
High	Low	High	Low
HR=0.56 (0.37-0.85)	HR=1.25 (0.83-1.88)	HR=0.62 (0.44-0.87)	HR=1.86 (0.95-3.65)
p=0.0059	p=0.29	p=0.0052	p=0.065
low expression n=103	low expression n=132	low expression n=102	low expression n=57
high expression n=152	high expression n=112	high expression n=283	high expression n=46
Low expression cohort (months)=34.7	Low expression cohort (months)=51.03	Low expression cohort (months)=34.87	Low expression cohort (months)=105.63
High expression cohort (months)=72.47	High expression cohort (months)=47.37	High expression cohort (months)=54.07	High expression cohort (months)=42.17
SIGIRR
Stage
1	2	3	4
HR=0.53 (0.29-0.98)	HR=0.71 (0.42-1.22)	HR=1.46 (0.73-2.93)	HR=0.46 (0.16-1.33)
p=0.04	p=0.21	p=0.28	p=0.14
low expression n=182	low expression n=56	low expression n=21	low expression n=6
high expression n=88	high expression n=63	high expression n=60	high expression n=20
Low expression cohort (months)=59.93	Low expression cohort (months)=34.87	Low expression cohort (months)=31.73	Low expression cohort (months)=23.23
High expression cohort (months)=165.37	High expression cohort (months)=49.73	High expression cohort (months)=26.9	High expression cohort (months)=34.77
Grade
1	2	3	4
not applicable analysi; sample size too low	not applicable analysi; sample size too low	not applicable analysi; sample size too low	not applicable analysi; sample size too low
Mutation burden		Neoantigen load
High	Low	High	Low
HR=0.81 (0.52-1.26)	HR=0.49 (0.32-0.73)	HR=0.74 (0.53-1.03)	HR=0.42 (0.22-0.8)
p=0.35	p=0.00041	p=0.072	p=0.0071
low expression n=158	low expression n=103	low expression n=192	low expression n=27
high expression n=97	high expression n=141	high expression n=193	high expression n=76
Low expression cohort (months)=42.93	Low expression cohort (months)=35.77	Low expression cohort (months)=42.93	Low expression cohort (months)=38.9
High expression cohort (months)=72.47	High expression cohort (months)=55.1	High expression cohort (months)=57.5	High expression cohort (months)=49.97
