# Supplementary material for: Aberrant Expression and Prognostic Potential of IL-37 in Human Lung Adenocarcinoma
Source: Biomedicines. 2022 Nov 24;10(12):3037. doi: 10.3390/biomedicines10123037 (PMC9775426; doi:10.3390/biomedicines10123037)
Supplement: Supplementary file 1 [file biomedicines-10-03037-s001.zip › Christodoulou et al._Suppl Table S2.xls]

## Sheet: Christodoulou et al._Sup Tabl 2
Supplementary Table 2: Genes whose expression levels correlate with those of SIGIRR in LUAD tumors, as attested by the UALCAN portal (http://ualcan.path.uab.edu/). Pearson’s r values for positive or negative associations are reported in each case.
Name of Gene	Pearson's r	Name of Gene	Pearson's r
ANO9	0.68	CCT4	-0.37
EPS8L2	0.6	ABCE1	-0.34
RASSF7	0.58	C4orf43	-0.34
NEIL1	0.57	IKBIP	-0.33
MOB2	0.56	DSE	-0.33
C11orf35	0.56	GPN1	-0.33
PDDC1	0.56	COPS2	-0.33
EFCAB4A	0.55	CAPZA1	-0.32
SELO	0.54	CNIH	-0.32
LRDD	0.53	FOXN2	-0.32
PTDSS2	0.51	NCK1	-0.32
RGL3	0.5	GBE1	-0.32
SPPL2B	0.5	SSR3	-0.32
SPACA4	0.49	CALU	-0.32
HDAC10	0.49	SELT	-0.32
RHOT2	0.49	OLA1	-0.32
CAPN10	0.49	CCDC90B	-0.31
SGSM3	0.48	PGAM4	-0.31
ADCK5	0.48	RPS3A	-0.31
TAF6L	0.48	NPM1	-0.31
C19orf6	0.48	UBE2E1	-0.31
TSSC4	0.48	CLIC4	-0.3
WASH7P	0.47	CNBP	-0.3
PRR5-ARHGAP8	0.47	LSM6	-0.3
CCDC130	0.47	GSTO1	-0.3
SPSB3	0.47	NMD3	-0.3
TP53I13	0.47	RPL35A	-0.3
FAAH	0.47	KPNA4	-0.3
ULK3	0.47	EIF2S1	-0.3
FBXL8	0.47	CD109	-0.3
ABCA7	0.47	CORO1C	-0.3
RABEP2	0.46	LEPROT	-0.3
JMJD7-PLA2G4B	0.46
MIB2	0.46
TIAF1	0.46
LRRC56	0.46
SFI1	0.46
ZNF444	0.46
TUBGCP6	0.46
ZBTB48	0.46
E4F1	0.46
CHKB-CPT1B	0.46
CCS	0.46
HSF4	0.46
CCDC24	0.46
LRSAM1	0.45
ANKS3	0.45
RNH1	0.45
MRPL23	0.45
PHRF1	0.45
CDK10	0.45
NOXA1	0.45
ZNF513	0.45
KRTAP5-1	0.45
ROGDI	0.45
TRABD	0.45
PNPLA2	0.45
LOC100133161	0.44
LOC100133331	0.44
C17orf28	0.44
SH2B1	0.44
MAN2C1	0.44
CEMP1	0.44
FAM83E	0.44
C9orf7	0.44
MFSD10	0.44
ZNF205	0.44
SGSM2	0.44
ZGPAT	0.44
PEX16	0.44
SLC22A18	0.44
HOOK2	0.44
FAM160A2	0.44
ProSAPiP1	0.44
ARHGAP8	0.43
TMEM175	0.43
DUSP8	0.43
KIAA1543	0.43
FAM160B2	0.43
C21orf2	0.43
D2HGDH	0.43
C17orf56	0.43
MTMR9L	0.43
ANKRD13D	0.43
KIAA0895L	0.43
ZNF446	0.43
IRF7	0.43
ZNF414	0.43
CCDC64B	0.43
MED16	0.43
RHPN1	0.42
CCDC57	0.42
SAPS2	0.42
CDK5RAP3	0.42
MZF1	0.42
RAB17	0.42
ROM1	0.42
C11orf61	0.42
FAM193B	0.42
POMT1	0.42
BET1L	0.42
CCDC159	0.42
LUC7L	0.42
LOC143666	0.42
LOC100132287	0.42
ARMC5	0.42
CDK3	0.42
DNHD1	0.41
HRAS	0.41
FAM73B	0.41
PPAP2C	0.41
NPFF	0.41
TMEM63A	0.41
TCIRG1	0.41
SCAMP4	0.41
CCNL2	0.41
GPR137	0.41
GGA1	0.41
MAPK8IP3	0.41
SH3GLB2	0.41
DDRGK1	0.41
HEXDC	0.41
EML3	0.41
NPIPL3	0.41
ARFIP2	0.41
WDR90	0.41
TRADD	0.41
LOC91316	0.41
FLJ42875	0.4
SPRN	0.4
LOC150776	0.4
DEAF1	0.4
NARFL	0.4
FAM113A	0.4
MYO15B	0.4
TAF1C	0.4
KIAA0467	0.4
ZNF692	0.4
TNFRSF25	0.4
PIGQ	0.4
TRIM3	0.4
ZNHIT2	0.4
ATG4B	0.4
HEATR7A	0.4
TAZ	0.4
MAMDC4	0.4
C16orf48	0.4
TMC6	0.4
C2CD2L	0.4
GLI4	0.4
PRMT7	0.4
ACCS	0.39
C19orf39	0.39
SNRNP70	0.39
TSC2	0.39
ARFGAP2	0.39
CCDC84	0.39
MLPH	0.39
GOLGA2B	0.39
ACADVL	0.39
CABIN1	0.39
NEURL4	0.39
VMAC	0.39
RAB11B	0.39
ATG2A	0.39
DNAJB2	0.39
ADAT3	0.39
KLHL17	0.39
NPEPL1	0.39
RAB4B	0.39
C1orf35	0.39
NUMA1	0.39
C11orf2	0.39
FAM108A1	0.39
ACAP3	0.39
LOC339047	0.39
ZFAND2B	0.39
RNPEPL1	0.39
KIFC2	0.39
STK36	0.39
NEK8	0.39
TOLLIP	0.39
BRF1	0.39
C20orf151	0.39
CSAD	0.39
WASH3P	0.39
CREB3L1	0.38
LPIN3	0.38
LOC338799	0.38
SPG7	0.38
LOC90834	0.38
LMF2	0.38
CHKA	0.38
CD151	0.38
SNHG12	0.38
PPP1R16A	0.38
ZNF335	0.38
PABPC1L	0.38
SIRT3	0.38
BZRAP1	0.38
FBXL15	0.38
NADSYN1	0.38
HIP1R	0.38
ECHDC2	0.38
TBCD	0.38
RDH13	0.38
C9orf142	0.38
LASS4	0.38
SAMD10	0.38
GOLGA6L9	0.38
CRTC1	0.38
ARFGAP1	0.38
ATG16L2	0.38
BSCL2	0.38
AGAP4	0.38
FBXL6	0.38
RAB11FIP3	0.38
LOC100128842	0.37
PPP1R12C	0.37
INPP5E	0.37
CYHR1	0.37
DPP7	0.37
ZNF837	0.37
CLN3	0.37
HMHA1	0.37
SGSH	0.37
C22orf36	0.37
LMF1	0.37
SUV420H2	0.37
ARRDC1	0.37
MED25	0.37
MAP1LC3A	0.37
BAD	0.37
LRRC14	0.37
ODF3B	0.37
CC2D1A	0.37
LOC80154	0.37
GGT7	0.37
PLA2G6	0.37
LOC100288778	0.37
ZGLP1	0.37
ING5	0.37
NUDT22	0.37
APBB3	0.37
ZFYVE27	0.37
SLC25A45	0.37
PLXNB1	0.37
LENG8	0.37
FAM100A	0.37
ATP6V0A1	0.37
FBXW4	0.37
NME3	0.37
TMEM125	0.36
TBC1D3B	0.36
SDR39U1	0.36
AP2A2	0.36
SDHAP3	0.36
LRCH4	0.36
QTRT1	0.36
SNHG11	0.36
RNF207	0.36
C17orf70	0.36
USP20	0.36
PDXDC2	0.36
GOLGA6L10	0.36
POR	0.36
POLL	0.36
ZNF653	0.36
PARP10	0.36
OGFOD2	0.36
TMUB1	0.36
NSUN5P1	0.36
SNRNP35	0.36
CENPT	0.36
SFRS17A	0.36
CPT1B	0.36
DOHH	0.36
C16orf93	0.36
PRR24	0.36
SLC25A29	0.36
EPOR	0.36
C6orf26	0.36
AHSA2	0.36
LLGL2	0.36
DGAT1	0.36
KCNQ1	0.36
SCAND1	0.36
DIS3L2	0.36
CUL9	0.36
C19orf22	0.35
UCKL1	0.35
PSD4	0.35
PKP3	0.35
VEGFB	0.35
ARVCF	0.35
GADD45G	0.35
IRF3	0.35
CST3	0.35
SLC39A13	0.35
ENGASE	0.35
RRBP1	0.35
PICK1	0.35
TRPV1	0.35
WASH2P	0.35
NCRNA00105	0.35
PLCB2	0.35
KIFC3	0.35
TBC1D17	0.35
ARSA	0.35
ZDHHC1	0.35
C16orf79	0.35
CHADL	0.35
FKBP2	0.35
LOC349114	0.35
ACSS1	0.35
AP1G2	0.35
TMEM80	0.35
CCDC61	0.35
LOC441869	0.35
DNAJC4	0.35
WASH5P	0.35
C17orf59	0.35
FBXO44	0.35
ANAPC2	0.35
CCDC88B	0.35
SLC25A35	0.35
LRRC45	0.35
SLC26A6	0.35
TMEM61	0.35
TMEM222	0.35
DHRS13	0.34
TSSK3	0.34
PILRB	0.34
AGAP8	0.34
PHF1	0.34
PGS1	0.34
GPR108	0.34
CPSF3L	0.34
CLCN7	0.34
C17orf68	0.34
FAM125B	0.34
RTEL1	0.34
ARFRP1	0.34
NCRNA00115	0.34
FLYWCH1	0.34
DMAP1	0.34
SLC38A10	0.34
SYTL1	0.34
HAGH	0.34
SOLH	0.34
ZNF408	0.34
MAP2K7	0.34
COQ4	0.34
MAP3K11	0.34
CROCC	0.34
ZDHHC24	0.34
CCDC101	0.34
SYVN1	0.34
TELO2	0.34
C19orf36	0.34
FBRSL1	0.34
PAN2	0.34
TM7SF2	0.34
PRR14	0.34
TNFRSF14	0.34
LOC100131434	0.34
ATHL1	0.34
CBX8	0.34
TTLL3	0.34
ARHGEF1	0.34
LRP5L	0.34
PLEKHG5	0.34
LOC100130015	0.34
ZNF688	0.34
GAK	0.34
SLC25A22	0.34
C14orf181	0.34
EXD3	0.34
ACBD4	0.34
ATP5D	0.34
PRDM16	0.34
TAF10	0.34
TYK2	0.34
PLEKHH3	0.34
RHBDD3	0.34
GGT3P	0.33
RBM6	0.33
SAFB2	0.33
FAM156A	0.33
CROCCL1	0.33
FLJ45244	0.33
MYO15A	0.33
CASZ1	0.33
CIRBP	0.33
ADCK4	0.33
CDRT15P	0.33
TRIM68	0.33
RAD9A	0.33
C19orf29	0.33
AFG3L1	0.33
ZNF276	0.33
FNBP4	0.33
NAPRT1	0.33
PHKG2	0.33
TNK2	0.33
LY6G5C	0.33
ZNF580	0.33
MBD3	0.33
TBC1D8	0.33
RECQL5	0.33
EGFL8	0.33
YPEL3	0.33
ZNF76	0.33
NXF1	0.33
OGFR	0.33
PPFIBP2	0.33
SLC9A8	0.33
HERC2P2	0.33
MBL1P	0.33
C17orf62	0.33
C20orf135	0.33
ABTB1	0.33
COG7	0.33
FAM173A	0.33
TUBG2	0.33
FN3K	0.33
FLJ45340	0.33
SHC2	0.33
TNKS1BP1	0.33
SNAPC4	0.33
CYTH2	0.33
TUT1	0.33
SLC26A1	0.33
PPDPF	0.33
PPIEL	0.33
CAMTA2	0.33
TRIM46	0.33
LCAT	0.33
FAM174B	0.33
DPH1	0.33
RFX1	0.33
NSUN5P2	0.33
DOCK6	0.33
CCDC107	0.33
AGAP6	0.33
HDGFRP2	0.33
GPS2	0.33
NT5C	0.33
RANBP3	0.33
CNKSR1	0.33
GOLGA8B	0.33
GBA2	0.32
MVK	0.32
WDR83	0.32
TTC15	0.32
KAT2A	0.32
SCRIB	0.32
GSDMD	0.32
PPP1R13B	0.32
BBC3	0.32
ESRRA	0.32
EME2	0.32
PROCA1	0.32
NISCH	0.32
ACAD8	0.32
MXD4	0.32
FAM110A	0.32
TBC1D3C	0.32
C1orf159	0.32
EBF4	0.32
HSH2D	0.32
MPST	0.32
RHBDF1	0.32
TOR2A	0.32
DEXI	0.32
KIAA0664P3	0.32
LOC148413	0.32
SPATA20	0.32
ELL3	0.32
CAPN8	0.32
C1orf104	0.32
ZDHHC16	0.32
RSAD1	0.32
TMC4	0.32
NTHL1	0.32
OFD1	0.32
PRR5	0.32
DOM3Z	0.32
GIPR	0.32
TMEM134	0.32
ALG12	0.32
CAMKK1	0.32
CATSPER2	0.32
RAB40B	0.32
GNRH1	0.32
AGAP3	0.32
PNPLA7	0.32
MUM1	0.32
NDOR1	0.32
CES8	0.32
NBEAL2	0.32
FLJ45445	0.32
CROCCL2	0.32
DGKQ	0.32
NKX2-1	0.32
BRD1	0.32
C19orf66	0.32
SPATA2L	0.32
LOC646471	0.32
CRYM	0.32
RNF208	0.32
SRPK3	0.32
ZNF707	0.32
DYRK1B	0.32
C9orf45	0.31
CLDN3	0.31
TMEM8A	0.31
LOC283174	0.31
OVOL2	0.31
SLC26A11	0.31
MRPS26	0.31
ZDHHC11	0.31
GDF15	0.31
TRIM41	0.31
WDR6	0.31
RALGPS1	0.31
KIAA0913	0.31
SBF1	0.31
KIF12	0.31
PAOX	0.31
GIGYF1	0.31
L3MBTL	0.31
GOLGA8A	0.31
PCSK4	0.31
PBX4	0.31
IGHMBP2	0.31
PYCR2	0.31
C20orf96	0.31
TECR	0.31
NCRNA00085	0.31
MYO18A	0.31
TMEM129	0.31
CTDSP1	0.31
AZI1	0.31
TREX1	0.31
GABBR1	0.31
FLYWCH2	0.31
SCO2	0.31
RNF215	0.31
STARD10	0.31
CYP2R1	0.31
LOC100130557	0.31
C6orf70	0.31
SLC16A11	0.31
GYLTL1B	0.31
OCEL1	0.31
TRIM11	0.31
RAB40C	0.31
MICAL1	0.31
PEX11G	0.31
INPP5J	0.31
VWA1	0.31
ZNF767	0.31
SCAND2	0.31
UBXN11	0.31
ANO8	0.31
PWWP2B	0.31
IFITM1	0.31
SSBP4	0.31
CELF6	0.31
EGFL7	0.31
ZNF524	0.31
CDRT4	0.31
OSBPL7	0.31
WDR27	0.31
CSNK1G2	0.31
EDF1	0.31
GPRC5C	0.31
CRIPAK	0.31
TP53I11	0.31
MPND	0.31
TXNRD2	0.31
NAP1L4	0.31
RIPK3	0.3
SF4	0.3
ELMOD3	0.3
ANKZF1	0.3
SLC44A4	0.3
CACNB3	0.3
NFKBID	0.3
ATG4D	0.3
SERGEF	0.3
ASPSCR1	0.3
TRIM66	0.3
CORO1B	0.3
C8orf42	0.3
ZBTB42	0.3
NECAB3	0.3
IDUA	0.3
CCDC92	0.3
TENC1	0.3
KIAA0319L	0.3
ANKMY1	0.3
LOC151534	0.3
MGC16121	0.3
PRICKLE4	0.3
ST5	0.3
ZBTB17	0.3
TEX264	0.3
SEC31B	0.3
TPRN	0.3
STK11IP	0.3
C9orf86	0.3
CACNB1	0.3
C15orf17	0.3
DUSP28	0.3
LY6G5B	0.3
CHD3	0.3
LSS	0.3
CCDC106	0.3
LEMD2	0.3
GHDC	0.3
SREBF1	0.3
FUK	0.3
POLM	0.3
PPIL2	0.3
RAPGEF3	0.3
EDC4	0.3
CORO7	0.3
KDM6B	0.3
TMEM205	0.3
RBM5	0.3
PLEKHJ1	0.3
C3orf47	0.3
ZNF195	0.3
ZNF784	0.3
CYB561	0.3
KIAA0415	0.3
LOC728743	0.3
OSBPL2	0.3
NUAK2	0.3
PTPN18	0.3
FAM116B	0.3
GALE	0.3
